# Supplementary material for: Twisted moiré conductive thermal metasurface
Source: Nat Commun. 2024 Mar 9;15:2169. doi: 10.1038/s41467-024-46247-2 (PMC10924968; doi:10.1038/s41467-024-46247-2)
Supplement: Supplementary file 3 — Source Data [file 41467_2024_46247_MOESM3_ESM.zip]

Archive with 4 entries (4 files):
- Experimental data/0degrees-1(background temperatureú⌐.csv
- Experimental data/0degrees-1.csv
- Experimental data/5.6-1(background temperatureú⌐.csv
- Experimental data/5.6-1.csv
