# Supplementary material for: Twisted moiré conductive thermal metasurface
Source: Nat Commun. 2024 Mar 9;15:2169. doi: 10.1038/s41467-024-46247-2 (PMC10924968; doi:10.1038/s41467-024-46247-2)
Supplement: Supplementary file 3 — Source Data [file 41467_2024_46247_MOESM3_ESM.zip › Experimental data/0degrees-1(background temperatureú⌐.csv]

Index	Li2(��)	#VALUE!	#VALUE!
0	46.8	-6.5	319.95
1	46.7	-6.4675	319.85
2	46.2	-6.435	319.35
3	45.8	-6.4025	318.95
4	45.7	-6.37	318.85
5	45.7	-6.3375	318.85
6	45.8	-6.305	318.95
7	45.8	-6.2725	318.95
8	45.8	-6.24	318.95
9	45.8	-6.2075	318.95
10	46	-6.175	319.15
11	45.9	-6.1425	319.05
12	45.8	-6.11	318.95
13	45.7	-6.0775	318.85
14	45.8	-6.045	318.95
15	45.2	-6.0125	318.35
16	45.3	-5.98	318.45
17	45.4	-5.9475	318.55
18	45	-5.915	318.15
19	45.3	-5.8825	318.45
20	45.4	-5.85	318.55
21	45.4	-5.8175	318.55
22	45.5	-5.785	318.65
23	45	-5.7525	318.15
24	45.4	-5.72	318.55
25	45.3	-5.6875	318.45
26	45.2	-5.655	318.35
27	45.2	-5.6225	318.35
28	44.9	-5.59	318.05
29	44.8	-5.5575	317.95
30	44.6	-5.525	317.75
31	44.6	-5.4925	317.75
32	44.4	-5.46	317.55
33	44.4	-5.4275	317.55
34	44.4	-5.395	317.55
35	44.8	-5.3625	317.95
36	44.6	-5.33	317.75
37	44.4	-5.2975	317.55
38	44.4	-5.265	317.55
39	44.2	-5.2325	317.35
40	44.4	-5.2	317.55
41	44.2	-5.1675	317.35
42	44.2	-5.135	317.35
43	43.8	-5.1025	316.95
44	43.9	-5.07	317.05
45	43.8	-5.0375	316.95
46	43.5	-5.005	316.65
47	43.6	-4.9725	316.75
48	43.6	-4.94	316.75
49	43.5	-4.9075	316.65
50	43.4	-4.875	316.55
51	43.6	-4.8425	316.75
52	43.2	-4.81	316.35
53	43	-4.7775	316.15
54	43.2	-4.745	316.35
55	43.1	-4.7125	316.25
56	43	-4.68	316.15
57	42.6	-4.6475	315.75
58	42.6	-4.615	315.75
59	42.8	-4.5825	315.95
60	42.7	-4.55	315.85
61	42.6	-4.5175	315.75
62	42.5	-4.485	315.65
63	42.3	-4.4525	315.45
64	42.3	-4.42	315.45
65	42.2	-4.3875	315.35
66	42.1	-4.355	315.25
67	42.2	-4.3225	315.35
68	42.3	-4.29	315.45
69	42.1	-4.2575	315.25
70	42	-4.225	315.15
71	41.9	-4.1925	315.05
72	41.8	-4.16	314.95
73	41.7	-4.1275	314.85
74	41.6	-4.095	314.75
75	41.5	-4.0625	314.65
76	41.5	-4.03	314.65
77	41.5	-3.9975	314.65
78	41.4	-3.965	314.55
79	41.5	-3.9325	314.65
80	41.3	-3.9	314.45
81	41.2	-3.8675	314.35
82	41.4	-3.835	314.55
83	41.2	-3.8025	314.35
84	41.3	-3.77	314.45
85	41.2	-3.7375	314.35
86	41	-3.705	314.15
87	41	-3.6725	314.15
88	41	-3.64	314.15
89	40.8	-3.6075	313.95
90	40.6	-3.575	313.75
91	40.8	-3.5425	313.95
92	40.7	-3.51	313.85
93	40.5	-3.4775	313.65
94	40.3	-3.445	313.45
95	40.5	-3.4125	313.65
96	40.2	-3.38	313.35
97	40.2	-3.3475	313.35
98	40.2	-3.315	313.35
99	40.3	-3.2825	313.45
100	40.1	-3.25	313.25
101	40	-3.2175	313.15
102	39.8	-3.185	312.95
103	39.9	-3.1525	313.05
104	40	-3.12	313.15
105	39.7	-3.0875	312.85
106	39.6	-3.055	312.75
107	39.4	-3.0225	312.55
108	39.6	-2.99	312.75
109	39.4	-2.9575	312.55
110	39.5	-2.925	312.65
111	39.4	-2.8925	312.55
112	39.1	-2.86	312.25
113	39.1	-2.8275	312.25
114	39	-2.795	312.15
115	38.8	-2.7625	311.95
116	38.9	-2.73	312.05
117	38.8	-2.6975	311.95
118	38.7	-2.665	311.85
119	38.7	-2.6325	311.85
120	38.5	-2.6	311.65
121	38.5	-2.5675	311.65
122	38.4	-2.535	311.55
123	38.4	-2.5025	311.55
124	38.3	-2.47	311.45
125	38	-2.4375	311.15
126	37.9	-2.405	311.05
127	38	-2.3725	311.15
128	38	-2.34	311.15
129	38.1	-2.3075	311.25
130	38.1	-2.275	311.25
131	37.8	-2.2425	310.95
132	37.8	-2.21	310.95
133	37.7	-2.1775	310.85
134	37.4	-2.145	310.55
135	37.6	-2.1125	310.75
136	37.5	-2.08	310.65
137	37.4	-2.0475	310.55
138	37.2	-2.015	310.35
139	37.4	-1.9825	310.55
140	37.3	-1.95	310.45
141	37.1	-1.9175	310.25
142	37	-1.885	310.15
143	37.1	-1.8525	310.25
144	36.7	-1.82	309.85
145	36.7	-1.7875	309.85
146	36.7	-1.755	309.85
147	36.7	-1.7225	309.85
148	36.7	-1.69	309.85
149	36.9	-1.6575	310.05
150	36.4	-1.625	309.55
151	36.4	-1.5925	309.55
152	36.3	-1.56	309.45
153	36.3	-1.5275	309.45
154	36.4	-1.495	309.55
155	36.3	-1.4625	309.45
156	36	-1.43	309.15
157	35.9	-1.3975	309.05
158	36	-1.365	309.15
159	35.9	-1.3325	309.05
160	35.8	-1.3	308.95
161	35.9	-1.2675	309.05
162	35.8	-1.235	308.95
163	35.7	-1.2025	308.85
164	35.7	-1.17	308.85
165	35.5	-1.1375	308.65
166	35.4	-1.105	308.55
167	35.7	-1.0725	308.85
168	35.6	-1.04	308.75
169	35.2	-1.0075	308.35
170	35.1	-0.975	308.25
171	35	-0.9425	308.15
172	35.1	-0.91	308.25
173	34.8	-0.8775	307.95
174	35	-0.845	308.15
175	35	-0.8125	308.15
176	34.9	-0.78	308.05
177	34.9	-0.7475	308.05
178	34.9	-0.715	308.05
179	34.8	-0.6825	307.95
180	34.6	-0.65	307.75
181	34.6	-0.6175	307.75
182	34.7	-0.585	307.85
183	34.2	-0.5525	307.35
184	34.5	-0.52	307.65
185	34.4	-0.4875	307.55
186	34.3	-0.455	307.45
187	34.2	-0.4225	307.35
188	34.2	-0.39	307.35
189	33.9	-0.3575	307.05
190	34	-0.325	307.15
191	33.8	-0.2925	306.95
192	34.1	-0.26	307.25
193	33.7	-0.2275	306.85
194	33.7	-0.195	306.85
195	33.9	-0.1625	307.05
196	33.8	-0.13	306.95
197	33.6	-0.0975	306.75
198	33.3	-0.065	306.45
199	33.3	-0.0325	306.45
200	33.4	0	306.55
201	33.2	0.0325	306.35
202	33.2	0.065	306.35
203	33.2	0.0975	306.35
204	33	0.13	306.15
205	33.4	0.1625	306.55
206	33	0.195	306.15
207	32.9	0.2275	306.05
208	32.7	0.26	305.85
209	32.8	0.2925	305.95
210	33	0.325	306.15
211	32.7	0.3575	305.85
212	32.5	0.39	305.65
213	32.7	0.4225	305.85
214	32.7	0.455	305.85
215	32.5	0.4875	305.65
216	32.5	0.52	305.65
217	32.5	0.5525	305.65
218	32.2	0.585	305.35
219	32.2	0.6175	305.35
220	32.2	0.65	305.35
221	32.2	0.6825	305.35
222	31.9	0.715	305.05
223	32.2	0.7475	305.35
224	31.8	0.78	304.95
225	32	0.8125	305.15
226	31.6	0.845	304.75
227	31.9	0.8775	305.05
228	31.9	0.91	305.05
229	31.6	0.9425	304.75
230	31.3	0.975	304.45
231	31.4	1.0075	304.55
232	31.4	1.04	304.55
233	31.2	1.0725	304.35
234	31.3	1.105	304.45
235	31.3	1.1375	304.45
236	31.4	1.17	304.55
237	31	1.2025	304.15
238	31.3	1.235	304.45
239	31.3	1.2675	304.45
240	30.8	1.3	303.95
241	30.9	1.3325	304.05
242	31	1.365	304.15
243	30.7	1.3975	303.85
244	30.9	1.43	304.05
245	30.7	1.4625	303.85
246	30.9	1.495	304.05
247	30.7	1.5275	303.85
248	30.4	1.56	303.55
249	30.4	1.5925	303.55
250	30.2	1.625	303.35
251	30.2	1.6575	303.35
252	30.5	1.69	303.65
253	30.3	1.7225	303.45
254	30.1	1.755	303.25
255	30.1	1.7875	303.25
256	30.3	1.82	303.45
257	30.1	1.8525	303.25
258	29.8	1.885	302.95
259	30.1	1.9175	303.25
260	29.9	1.95	303.05
261	29.8	1.9825	302.95
262	29.9	2.015	303.05
263	29.8	2.0475	302.95
264	29.7	2.08	302.85
265	29.4	2.1125	302.55
266	29.3	2.145	302.45
267	29.5	2.1775	302.65
268	29.3	2.21	302.45
269	29.2	2.2425	302.35
270	29.6	2.275	302.75
271	29.2	2.3075	302.35
272	29.1	2.34	302.25
273	29.1	2.3725	302.25
274	29	2.405	302.15
275	28.9	2.4375	302.05
276	29	2.47	302.15
277	28.9	2.5025	302.05
278	28.8	2.535	301.95
279	28.5	2.5675	301.65
280	28.7	2.6	301.85
281	28.6	2.6325	301.75
282	28.5	2.665	301.65
283	28.5	2.6975	301.65
284	28.2	2.73	301.35
285	28.6	2.7625	301.75
286	28.3	2.795	301.45
287	28	2.8275	301.15
288	28.1	2.86	301.25
289	28.1	2.8925	301.25
290	27.8	2.925	300.95
291	27.8	2.9575	300.95
292	27.9	2.99	301.05
293	27.7	3.0225	300.85
294	27.9	3.055	301.05
295	27.3	3.0875	300.45
296	27.5	3.12	300.65
297	27.5	3.1525	300.65
298	27.7	3.185	300.85
299	27.4	3.2175	300.55
300	27.4	3.25	300.55
301	27.2	3.2825	300.35
302	27.2	3.315	300.35
303	27.1	3.3475	300.25
304	27	3.38	300.15
305	26.9	3.4125	300.05
306	26.9	3.445	300.05
307	27	3.4775	300.15
308	26.8	3.51	299.95
309	27	3.5425	300.15
310	26.9	3.575	300.05
311	26.9	3.6075	300.05
312	26.5	3.64	299.65
313	26.5	3.6725	299.65
314	26.6	3.705	299.75
315	26.3	3.7375	299.45
316	26.9	3.77	300.05
317	26.2	3.8025	299.35
318	26.3	3.835	299.45
319	26.1	3.8675	299.25
320	26.2	3.9	299.35
321	25.9	3.9325	299.05
322	26	3.965	299.15
323	26	3.9975	299.15
324	26.1	4.03	299.25
325	25.8	4.0625	298.95
326	25.9	4.095	299.05
327	25.7	4.1275	298.85
328	25.6	4.16	298.75
329	25.6	4.1925	298.75
330	25.5	4.225	298.65
331	25.6	4.2575	298.75
332	25.3	4.29	298.45
333	25.2	4.3225	298.35
334	25.1	4.355	298.25
335	25.1	4.3875	298.25
336	25.2	4.42	298.35
337	25.1	4.4525	298.25
338	24.8	4.485	297.95
339	25	4.5175	298.15
340	25	4.55	298.15
341	24.8	4.5825	297.95
342	24.7	4.615	297.85
343	24.6	4.6475	297.75
344	24.6	4.68	297.75
345	24.7	4.7125	297.85
346	24.4	4.745	297.55
347	24.3	4.7775	297.45
348	24.1	4.81	297.25
349	24.1	4.8425	297.25
350	23.8	4.875	296.95
351	24.2	4.9075	297.35
352	24.3	4.94	297.45
353	23.6	4.9725	296.75
354	24	5.005	297.15
355	23.9	5.0375	297.05
356	23.8	5.07	296.95
357	23.9	5.1025	297.05
358	23.5	5.135	296.65
359	23.7	5.1675	296.85
360	23.4	5.2	296.55
361	23.2	5.2325	296.35
362	23.1	5.265	296.25
363	22.8	5.2975	295.95
364	23	5.33	296.15
365	22.9	5.3625	296.05
366	23	5.395	296.15
367	22.8	5.4275	295.95
368	22.8	5.46	295.95
369	22.4	5.4925	295.55
370	22.5	5.525	295.65
371	22.8	5.5575	295.95
372	22.6	5.59	295.75
373	22.5	5.6225	295.65
374	22.1	5.655	295.25
375	22.2	5.6875	295.35
376	21.5	5.72	294.65
377	21.5	5.7525	294.65
378	21.7	5.785	294.85
379	21.3	5.8175	294.45
380	21.1	5.85	294.25
381	21.4	5.8825	294.55
382	21.1	5.915	294.25
383	21	5.9475	294.15
384	20.8	5.98	293.95
385	20.7	6.0125	293.85
386	20.3	6.045	293.45
387	19.8	6.0775	292.95
388	19.6	6.11	292.75
389	19.2	6.1425	292.35
390	19.3	6.175	292.45
391	19	6.2075	292.15
392	19	6.24	292.15
393	19.1	6.2725	292.25
394	18.8	6.305	291.95
395	19.1	6.3375	292.25
396	18.7	6.37	291.85
397	18.5	6.4025	291.65
398	18.2	6.435	291.35
399	17.2	6.4675	290.35
400	16.2	6.5	289.35
