# Supplementary material for: Twisted moiré conductive thermal metasurface
Source: Nat Commun. 2024 Mar 9;15:2169. doi: 10.1038/s41467-024-46247-2 (PMC10924968; doi:10.1038/s41467-024-46247-2)
Supplement: Supplementary file 3 — Source Data [file 41467_2024_46247_MOESM3_ESM.zip › Experimental data/0degrees-1.csv]

Index	Li1(��)	#VALUE!	#VALUE!
0	47.3	-6.5	320.45
1	47.2	-6.4675	320.35
2	47.5	-6.435	320.65
3	48.2	-6.4025	321.35
4	48.5	-6.37	321.65
5	48.7	-6.3375	321.85
6	48.9	-6.305	322.05
7	49	-6.2725	322.15
8	49.2	-6.24	322.35
9	49.1	-6.2075	322.25
10	49.1	-6.175	322.25
11	49.1	-6.1425	322.25
12	48.8	-6.11	321.95
13	48.4	-6.0775	321.55
14	47.3	-6.045	320.45
15	46.4	-6.0125	319.55
16	46.2	-5.98	319.35
17	46.2	-5.9475	319.35
18	46.5	-5.915	319.65
19	46.6	-5.8825	319.75
20	46.5	-5.85	319.65
21	46.7	-5.8175	319.85
22	46.6	-5.785	319.75
23	46.9	-5.7525	320.05
24	47	-5.72	320.15
25	47.3	-5.6875	320.45
26	47.3	-5.655	320.45
27	47.1	-5.6225	320.25
28	46.2	-5.59	319.35
29	44.9	-5.5575	318.05
30	45.5	-5.525	318.65
31	45	-5.4925	318.15
32	45	-5.46	318.15
33	45.1	-5.4275	318.25
34	45	-5.395	318.15
35	44.7	-5.3625	317.85
36	44.7	-5.33	317.85
37	43.9	-5.2975	317.05
38	44.1	-5.265	317.25
39	43.7	-5.2325	316.85
40	43.4	-5.2	316.55
41	42.1	-5.1675	315.25
42	40.8	-5.135	313.95
43	40.3	-5.1025	313.45
44	40.9	-5.07	314.05
45	42.4	-5.0375	315.55
46	43.4	-5.005	316.55
47	43.5	-4.9725	316.65
48	43.5	-4.94	316.65
49	43.5	-4.9075	316.65
50	43.8	-4.875	316.95
51	43.4	-4.8425	316.55
52	43.5	-4.81	316.65
53	42.8	-4.7775	315.95
54	42.8	-4.745	315.95
55	42.3	-4.7125	315.45
56	41.2	-4.68	314.35
57	39.5	-4.6475	312.65
58	39.4	-4.615	312.55
59	39.5	-4.5825	312.65
60	40.7	-4.55	313.85
61	41.9	-4.5175	315.05
62	42	-4.485	315.15
63	42.2	-4.4525	315.35
64	42.2	-4.42	315.35
65	42.3	-4.3875	315.45
66	42.2	-4.355	315.35
67	42.2	-4.3225	315.35
68	42.1	-4.29	315.25
69	42.1	-4.2575	315.25
70	42.2	-4.225	315.35
71	42.1	-4.1925	315.25
72	42.1	-4.16	315.25
73	42	-4.1275	315.15
74	42	-4.095	315.15
75	42	-4.0625	315.15
76	42	-4.03	315.15
77	41.9	-3.9975	315.05
78	41.8	-3.965	314.95
79	42	-3.9325	315.15
80	41.9	-3.9	315.05
81	41.8	-3.8675	314.95
82	41.9	-3.835	315.05
83	42	-3.8025	315.15
84	41.9	-3.77	315.05
85	41.9	-3.7375	315.05
86	41.8	-3.705	314.95
87	41.8	-3.6725	314.95
88	41.9	-3.64	315.05
89	41.9	-3.6075	315.05
90	41.6	-3.575	314.75
91	42	-3.5425	315.15
92	42	-3.51	315.15
93	41.7	-3.4775	314.85
94	41.8	-3.445	314.95
95	41.7	-3.4125	314.85
96	41.5	-3.38	314.65
97	41.9	-3.3475	315.05
98	41.8	-3.315	314.95
99	41.7	-3.2825	314.85
100	41.6	-3.25	314.75
101	41.7	-3.2175	314.85
102	41.4	-3.185	314.55
103	41.6	-3.1525	314.75
104	41.5	-3.12	314.65
105	41.2	-3.0875	314.35
106	41.2	-3.055	314.35
107	40.8	-3.0225	313.95
108	40.7	-2.99	313.85
109	40.3	-2.9575	313.45
110	40.5	-2.925	313.65
111	40.4	-2.8925	313.55
112	40.4	-2.86	313.55
113	39.4	-2.8275	312.55
114	38.1	-2.795	311.25
115	37.3	-2.7625	310.45
116	36.9	-2.73	310.05
117	36.8	-2.6975	309.95
118	36.7	-2.665	309.85
119	37.2	-2.6325	310.35
120	37.7	-2.6	310.85
121	38.1	-2.5675	311.25
122	37.9	-2.535	311.05
123	37.7	-2.5025	310.85
124	37.9	-2.47	311.05
125	37.1	-2.4375	310.25
126	36.4	-2.405	309.55
127	35.9	-2.3725	309.05
128	35.3	-2.34	308.45
129	35.2	-2.3075	308.35
130	34.7	-2.275	307.85
131	35	-2.2425	308.15
132	35.2	-2.21	308.35
133	35.5	-2.1775	308.65
134	35.1	-2.145	308.25
135	35.2	-2.1125	308.35
136	34.7	-2.08	307.85
137	34.4	-2.0475	307.55
138	34.3	-2.015	307.45
139	34	-1.9825	307.15
140	33.7	-1.95	306.85
141	33.6	-1.9175	306.75
142	33.6	-1.885	306.75
143	33.6	-1.8525	306.75
144	33.4	-1.82	306.55
145	33.5	-1.7875	306.65
146	33.6	-1.755	306.75
147	33.4	-1.7225	306.55
148	33.4	-1.69	306.55
149	33.3	-1.6575	306.45
150	33.2	-1.625	306.35
151	33.4	-1.5925	306.55
152	33.2	-1.56	306.35
153	33.1	-1.5275	306.25
154	33.2	-1.495	306.35
155	33.3	-1.4625	306.45
156	33.1	-1.43	306.25
157	33.3	-1.3975	306.45
158	33.2	-1.365	306.35
159	32.9	-1.3325	306.05
160	33	-1.3	306.15
161	33	-1.2675	306.15
162	33.1	-1.235	306.25
163	33.2	-1.2025	306.35
164	32.7	-1.17	305.85
165	32.8	-1.1375	305.95
166	33	-1.105	306.15
167	32.9	-1.0725	306.05
168	33	-1.04	306.15
169	32.9	-1.0075	306.05
170	33	-0.975	306.15
171	32.9	-0.9425	306.05
172	32.9	-0.91	306.05
173	32.8	-0.8775	305.95
174	32.9	-0.845	306.05
175	33	-0.8125	306.15
176	32.9	-0.78	306.05
177	32.9	-0.7475	306.05
178	33	-0.715	306.15
179	32.9	-0.6825	306.05
180	33	-0.65	306.15
181	32.8	-0.6175	305.95
182	32.9	-0.585	306.05
183	33	-0.5525	306.15
184	32.8	-0.52	305.95
185	32.8	-0.4875	305.95
186	32.9	-0.455	306.05
187	32.8	-0.4225	305.95
188	32.9	-0.39	306.05
189	32.8	-0.3575	305.95
190	32.9	-0.325	306.05
191	32.7	-0.2925	305.85
192	32.8	-0.26	305.95
193	33	-0.2275	306.15
194	32.8	-0.195	305.95
195	32.8	-0.1625	305.95
196	32.8	-0.13	305.95
197	33	-0.0975	306.15
198	33.2	-0.065	306.35
199	32.8	-0.0325	305.95
200	32.7	0	305.85
201	32.7	0.0325	305.85
202	32.9	0.065	306.05
203	32.8	0.0975	305.95
204	32.9	0.13	306.05
205	32.9	0.1625	306.05
206	32.7	0.195	305.85
207	32.8	0.2275	305.95
208	32.8	0.26	305.95
209	32.7	0.2925	305.85
210	32.9	0.325	306.05
211	32.9	0.3575	306.05
212	32.9	0.39	306.05
213	32.8	0.4225	305.95
214	32.8	0.455	305.95
215	32.7	0.4875	305.85
216	32.8	0.52	305.95
217	32.7	0.5525	305.85
218	32.6	0.585	305.75
219	32.6	0.6175	305.75
220	32.6	0.65	305.75
221	32.7	0.6825	305.85
222	32.8	0.715	305.95
223	32.7	0.7475	305.85
224	32.8	0.78	305.95
225	32.7	0.8125	305.85
226	32.8	0.845	305.95
227	32.5	0.8775	305.65
228	32.6	0.91	305.75
229	32.6	0.9425	305.75
230	32.8	0.975	305.95
231	32.7	1.0075	305.85
232	32.6	1.04	305.75
233	32.8	1.0725	305.95
234	32.7	1.105	305.85
235	32.5	1.1375	305.65
236	32.5	1.17	305.65
237	32.6	1.2025	305.75
238	32.3	1.235	305.45
239	32.5	1.2675	305.65
240	32.8	1.3	305.95
241	32.7	1.3325	305.85
242	32.6	1.365	305.75
243	32.6	1.3975	305.75
244	32.5	1.43	305.65
245	32.4	1.4625	305.55
246	32.4	1.495	305.55
247	32.5	1.5275	305.65
248	32.4	1.56	305.55
249	32.6	1.5925	305.75
250	32.2	1.625	305.35
251	32.4	1.6575	305.55
252	32.2	1.69	305.35
253	32.4	1.7225	305.55
254	32.2	1.755	305.35
255	32.1	1.7875	305.25
256	32.2	1.82	305.35
257	32.2	1.8525	305.35
258	31.9	1.885	305.05
259	31.8	1.9175	304.95
260	31.7	1.95	304.85
261	31.6	1.9825	304.75
262	31	2.015	304.15
263	31.1	2.0475	304.25
264	30.8	2.08	303.95
265	30.7	2.1125	303.85
266	30.9	2.145	304.05
267	31.2	2.1775	304.35
268	30.9	2.21	304.05
269	31	2.2425	304.15
270	31.1	2.275	304.25
271	30.8	2.3075	303.95
272	30.4	2.34	303.55
273	29.9	2.3725	303.05
274	29.3	2.405	302.45
275	29.3	2.4375	302.45
276	28.5	2.47	301.65
277	28.8	2.5025	301.95
278	29.3	2.535	302.45
279	29.8	2.5675	302.95
280	30	2.6	303.15
281	29.9	2.6325	303.05
282	29.6	2.665	302.75
283	29.8	2.6975	302.95
284	29.5	2.73	302.65
285	28.6	2.7625	301.75
286	27.7	2.795	300.85
287	27.1	2.8275	300.25
288	26.8	2.86	299.95
289	26.6	2.8925	299.75
290	26.7	2.925	299.85
291	26.4	2.9575	299.55
292	26.3	2.99	299.45
293	26.2	3.0225	299.35
294	26.1	3.055	299.25
295	26.2	3.0875	299.35
296	26	3.12	299.15
297	26.1	3.1525	299.25
298	25.8	3.185	298.95
299	25.9	3.2175	299.05
300	25.8	3.25	298.95
301	25.8	3.2825	298.95
302	25.8	3.315	298.95
303	25.7	3.3475	298.85
304	25.8	3.38	298.95
305	25.7	3.4125	298.85
306	25.5	3.445	298.65
307	25.5	3.4775	298.65
308	25.7	3.51	298.85
309	25.5	3.5425	298.65
310	25.4	3.575	298.55
311	25.5	3.6075	298.65
312	25.4	3.64	298.55
313	25.6	3.6725	298.75
314	25.4	3.705	298.55
315	25.5	3.7375	298.65
316	25.4	3.77	298.55
317	25.5	3.8025	298.65
318	25.5	3.835	298.65
319	25.5	3.8675	298.65
320	25.6	3.9	298.75
321	25.4	3.9325	298.55
322	25.2	3.965	298.35
323	25.5	3.9975	298.65
324	25.4	4.03	298.55
325	25.8	4.0625	298.95
326	25.2	4.095	298.35
327	25.4	4.1275	298.55
328	25.4	4.16	298.55
329	25.3	4.1925	298.45
330	25.6	4.225	298.75
331	25.5	4.2575	298.65
332	25.3	4.29	298.45
333	25.7	4.3225	298.85
334	25.3	4.355	298.45
335	25.4	4.3875	298.55
336	25.5	4.42	298.65
337	26.3	4.4525	299.45
338	27.1	4.485	300.25
339	27.6	4.5175	300.75
340	27.5	4.55	300.65
341	27.7	4.5825	300.85
342	27.4	4.615	300.55
343	26.8	4.6475	299.95
344	25.9	4.68	299.05
345	25.4	4.7125	298.55
346	25.1	4.745	298.25
347	24.7	4.7775	297.85
348	24.8	4.81	297.95
349	24.6	4.8425	297.75
350	24.5	4.875	297.65
351	24.6	4.9075	297.75
352	24.8	4.94	297.95
353	25.8	4.9725	298.95
354	26.7	5.005	299.85
355	27	5.0375	300.15
356	27	5.07	300.15
357	26.7	5.1025	299.85
358	26.1	5.135	299.25
359	25.1	5.1675	298.25
360	24.7	5.2	297.85
361	24	5.2325	297.15
362	23.9	5.265	297.05
363	23.5	5.2975	296.65
364	23.2	5.33	296.35
365	23.3	5.3625	296.45
366	23.4	5.395	296.55
367	23.4	5.4275	296.55
368	23.5	5.46	296.65
369	24.5	5.4925	297.65
370	25.7	5.525	298.85
371	25.7	5.5575	298.85
372	25.4	5.59	298.55
373	25	5.6225	298.15
374	23.6	5.655	296.75
375	22.6	5.6875	295.75
376	22.6	5.72	295.75
377	22.2	5.7525	295.35
378	22	5.785	295.15
379	21.9	5.8175	295.05
380	21.5	5.85	294.65
381	21.4	5.8825	294.55
382	21	5.915	294.15
383	20.8	5.9475	293.95
384	20.4	5.98	293.55
385	19.8	6.0125	292.95
386	19	6.045	292.15
387	18.6	6.0775	291.75
388	18.1	6.11	291.25
389	17.9	6.1425	291.05
390	17.7	6.175	290.85
391	17.9	6.2075	291.05
392	17.8	6.24	290.95
393	17.8	6.2725	290.95
394	18	6.305	291.15
395	18	6.3375	291.15
396	18.1	6.37	291.25
397	18	6.4025	291.15
398	17.4	6.435	290.55
399	16.5	6.4675	289.65
400	15.9	6.5	289.05
