# Supplementary material for: Twisted moiré conductive thermal metasurface
Source: Nat Commun. 2024 Mar 9;15:2169. doi: 10.1038/s41467-024-46247-2 (PMC10924968; doi:10.1038/s41467-024-46247-2)
Supplement: Supplementary file 3 — Source Data [file 41467_2024_46247_MOESM3_ESM.zip › Experimental data/5.6-1(background temperatureú⌐.csv]

Index	Li2(��)	#VALUE!	#VALUE!
0	45.5	-6.5	318.65
1	44.6	-6.4675	317.75
2	44.6	-6.435	317.75
3	44.6	-6.4025	317.75
4	44.7	-6.37	317.85
5	45.2	-6.3375	318.35
6	45.6	-6.305	318.75
7	45.6	-6.2725	318.75
8	46	-6.24	319.15
9	45.8	-6.2075	318.95
10	45.6	-6.175	318.75
11	45.2	-6.1425	318.35
12	45	-6.11	318.15
13	44.8	-6.0775	317.95
14	44.6	-6.045	317.75
15	44.3	-6.0125	317.45
16	44.2	-5.98	317.35
17	44.3	-5.9475	317.45
18	44.3	-5.915	317.45
19	44.4	-5.8825	317.55
20	44.6	-5.85	317.75
21	44.6	-5.8175	317.75
22	44.8	-5.785	317.95
23	44.5	-5.7525	317.65
24	44.3	-5.72	317.45
25	44.4	-5.6875	317.55
26	44	-5.655	317.15
27	43.9	-5.6225	317.05
28	43.7	-5.59	316.85
29	43.6	-5.5575	316.75
30	43.6	-5.525	316.75
31	43.4	-5.4925	316.55
32	43.5	-5.46	316.65
33	43.5	-5.4275	316.65
34	43.4	-5.395	316.55
35	43.5	-5.3625	316.65
36	43.4	-5.33	316.55
37	43.5	-5.2975	316.65
38	43.4	-5.265	316.55
39	43	-5.2325	316.15
40	42.9	-5.2	316.05
41	42.9	-5.1675	316.05
42	42.7	-5.135	315.85
43	42.7	-5.1025	315.85
44	42.8	-5.07	315.95
45	42.6	-5.0375	315.75
46	42.4	-5.005	315.55
47	42.3	-4.9725	315.45
48	41.9	-4.94	315.05
49	42.2	-4.9075	315.35
50	42.5	-4.875	315.65
51	42.5	-4.8425	315.65
52	42.3	-4.81	315.45
53	42.1	-4.7775	315.25
54	42.2	-4.745	315.35
55	42	-4.7125	315.15
56	42.1	-4.68	315.25
57	41.9	-4.6475	315.05
58	41.7	-4.615	314.85
59	41.6	-4.5825	314.75
60	41.5	-4.55	314.65
61	41.5	-4.5175	314.65
62	41.7	-4.485	314.85
63	41.4	-4.4525	314.55
64	41.2	-4.42	314.35
65	41.5	-4.3875	314.65
66	41.4	-4.355	314.55
67	41.4	-4.3225	314.55
68	41.2	-4.29	314.35
69	41.4	-4.2575	314.55
70	41.3	-4.225	314.45
71	41.3	-4.1925	314.45
72	41	-4.16	314.15
73	40.7	-4.1275	313.85
74	40.8	-4.095	313.95
75	40.6	-4.0625	313.75
76	40.9	-4.03	314.05
77	40.4	-3.9975	313.55
78	40.6	-3.965	313.75
79	40.5	-3.9325	313.65
80	40.6	-3.9	313.75
81	40.5	-3.8675	313.65
82	40.6	-3.835	313.75
83	40.4	-3.8025	313.55
84	40.4	-3.77	313.55
85	40.4	-3.7375	313.55
86	40.1	-3.705	313.25
87	40.3	-3.6725	313.45
88	40.1	-3.64	313.25
89	39.8	-3.6075	312.95
90	39.9	-3.575	313.05
91	39.5	-3.5425	312.65
92	39.5	-3.51	312.65
93	39.4	-3.4775	312.55
94	39.5	-3.445	312.65
95	39.7	-3.4125	312.85
96	39.5	-3.38	312.65
97	39.2	-3.3475	312.35
98	39.3	-3.315	312.45
99	39.1	-3.2825	312.25
100	39.2	-3.25	312.35
101	39.2	-3.2175	312.35
102	39.1	-3.185	312.25
103	39	-3.1525	312.15
104	38.7	-3.12	311.85
105	38.7	-3.0875	311.85
106	38.8	-3.055	311.95
107	38.9	-3.0225	312.05
108	38.5	-2.99	311.65
109	38.6	-2.9575	311.75
110	38.4	-2.925	311.55
111	38.3	-2.8925	311.45
112	38.4	-2.86	311.55
113	38.2	-2.8275	311.35
114	38.4	-2.795	311.55
115	38.3	-2.7625	311.45
116	38.1	-2.73	311.25
117	38.3	-2.6975	311.45
118	37.8	-2.665	310.95
119	37.9	-2.6325	311.05
120	37.9	-2.6	311.05
121	37.7	-2.5675	310.85
122	37.9	-2.535	311.05
123	37.6	-2.5025	310.75
124	37.8	-2.47	310.95
125	37.7	-2.4375	310.85
126	37.5	-2.405	310.65
127	37.6	-2.3725	310.75
128	37.4	-2.34	310.55
129	37.4	-2.3075	310.55
130	37.6	-2.275	310.75
131	37.3	-2.2425	310.45
132	37.1	-2.21	310.25
133	37.2	-2.1775	310.35
134	37	-2.145	310.15
135	36.9	-2.1125	310.05
136	37.1	-2.08	310.25
137	36.9	-2.0475	310.05
138	36.8	-2.015	309.95
139	36.7	-1.9825	309.85
140	36.4	-1.95	309.55
141	36.5	-1.9175	309.65
142	36.7	-1.885	309.85
143	36.8	-1.8525	309.95
144	36.5	-1.82	309.65
145	36.3	-1.7875	309.45
146	36.5	-1.755	309.65
147	36.4	-1.7225	309.55
148	36.5	-1.69	309.65
149	36	-1.6575	309.15
150	36.2	-1.625	309.35
151	35.8	-1.5925	308.95
152	36	-1.56	309.15
153	36	-1.5275	309.15
154	35.8	-1.495	308.95
155	35.8	-1.4625	308.95
156	35.8	-1.43	308.95
157	35.8	-1.3975	308.95
158	35.9	-1.365	309.05
159	35.5	-1.3325	308.65
160	35.5	-1.3	308.65
161	35.9	-1.2675	309.05
162	35.6	-1.235	308.75
163	35.6	-1.2025	308.75
164	35.3	-1.17	308.45
165	35.4	-1.1375	308.55
166	35.3	-1.105	308.45
167	35.3	-1.0725	308.45
168	35	-1.04	308.15
169	35	-1.0075	308.15
170	35.1	-0.975	308.25
171	35.2	-0.9425	308.35
172	34.8	-0.91	307.95
173	34.8	-0.8775	307.95
174	34.8	-0.845	307.95
175	34.9	-0.8125	308.05
176	34.8	-0.78	307.95
177	34.5	-0.7475	307.65
178	34.9	-0.715	308.05
179	34.6	-0.6825	307.75
180	34.4	-0.65	307.55
181	34.3	-0.6175	307.45
182	34.4	-0.585	307.55
183	34.4	-0.5525	307.55
184	34.3	-0.52	307.45
185	33.9	-0.4875	307.05
186	34.2	-0.455	307.35
187	34.2	-0.4225	307.35
188	34	-0.39	307.15
189	34.1	-0.3575	307.25
190	33.9	-0.325	307.05
191	33.7	-0.2925	306.85
192	33.9	-0.26	307.05
193	33.8	-0.2275	306.95
194	33.7	-0.195	306.85
195	33.6	-0.1625	306.75
196	33.5	-0.13	306.65
197	33.2	-0.0975	306.35
198	33.6	-0.065	306.75
199	33.2	-0.0325	306.35
200	33.3	0	306.45
201	33.4	0.0325	306.55
202	33	0.065	306.15
203	33	0.0975	306.15
204	33.1	0.13	306.25
205	33	0.1625	306.15
206	32.9	0.195	306.05
207	33	0.2275	306.15
208	32.9	0.26	306.05
209	32.8	0.2925	305.95
210	32.9	0.325	306.05
211	32.5	0.3575	305.65
212	32.5	0.39	305.65
213	32.4	0.4225	305.55
214	32.5	0.455	305.65
215	32.2	0.4875	305.35
216	32.4	0.52	305.55
217	32.3	0.5525	305.45
218	32.3	0.585	305.45
219	32.1	0.6175	305.25
220	31.9	0.65	305.05
221	32.2	0.6825	305.35
222	32	0.715	305.15
223	31.7	0.7475	304.85
224	31.7	0.78	304.85
225	32	0.8125	305.15
226	31.9	0.845	305.05
227	31.6	0.8775	304.75
228	31.8	0.91	304.95
229	31.8	0.9425	304.95
230	31.6	0.975	304.75
231	31.4	1.0075	304.55
232	31.5	1.04	304.65
233	31.4	1.0725	304.55
234	31.3	1.105	304.45
235	31.3	1.1375	304.45
236	31.3	1.17	304.45
237	31.4	1.2025	304.55
238	31.2	1.235	304.35
239	31.1	1.2675	304.25
240	30.8	1.3	303.95
241	31	1.3325	304.15
242	30.9	1.365	304.05
243	30.8	1.3975	303.95
244	31.1	1.43	304.25
245	30.9	1.4625	304.05
246	30.8	1.495	303.95
247	30.5	1.5275	303.65
248	30.7	1.56	303.85
249	30.6	1.5925	303.75
250	30.6	1.625	303.75
251	30.5	1.6575	303.65
252	30.5	1.69	303.65
253	30.5	1.7225	303.65
254	30.1	1.755	303.25
255	30.1	1.7875	303.25
256	30.3	1.82	303.45
257	30	1.8525	303.15
258	29.8	1.885	302.95
259	29.8	1.9175	302.95
260	29.8	1.95	302.95
261	30.1	1.9825	303.25
262	30	2.015	303.15
263	29.8	2.0475	302.95
264	29.6	2.08	302.75
265	29.8	2.1125	302.95
266	29.4	2.145	302.55
267	29.3	2.1775	302.45
268	29.4	2.21	302.55
269	29.3	2.2425	302.45
270	29.6	2.275	302.75
271	29.6	2.3075	302.75
272	29.1	2.34	302.25
273	29.2	2.3725	302.35
274	29.1	2.405	302.25
275	29.3	2.4375	302.45
276	29.2	2.47	302.35
277	29.1	2.5025	302.25
278	28.7	2.535	301.85
279	29.1	2.5675	302.25
280	28.4	2.6	301.55
281	28.7	2.6325	301.85
282	28.7	2.665	301.85
283	28.7	2.6975	301.85
284	28.7	2.73	301.85
285	28.5	2.7625	301.65
286	28.5	2.795	301.65
287	28.5	2.8275	301.65
288	28.3	2.86	301.45
289	28.3	2.8925	301.45
290	28.2	2.925	301.35
291	28.4	2.9575	301.55
292	28.3	2.99	301.45
293	28.2	3.0225	301.35
294	28	3.055	301.15
295	27.9	3.0875	301.05
296	27.8	3.12	300.95
297	27.7	3.1525	300.85
298	27.7	3.185	300.85
299	27.7	3.2175	300.85
300	27.6	3.25	300.75
301	27.7	3.2825	300.85
302	27.4	3.315	300.55
303	27.4	3.3475	300.55
304	27.3	3.38	300.45
305	27.3	3.4125	300.45
306	27.2	3.445	300.35
307	27.2	3.4775	300.35
308	26.8	3.51	299.95
309	27	3.5425	300.15
310	27	3.575	300.15
311	26.4	3.6075	299.55
312	27	3.64	300.15
313	26.7	3.6725	299.85
314	26.8	3.705	299.95
315	26.5	3.7375	299.65
316	26.6	3.77	299.75
317	26.6	3.8025	299.75
318	26.5	3.835	299.65
319	26.5	3.8675	299.65
320	26.7	3.9	299.85
321	26.6	3.9325	299.75
322	26.4	3.965	299.55
323	26.2	3.9975	299.35
324	25.8	4.03	298.95
325	25.8	4.0625	298.95
326	25.9	4.095	299.05
327	25.8	4.1275	298.95
328	25.7	4.16	298.85
329	25.6	4.1925	298.75
330	25.9	4.225	299.05
331	26.1	4.2575	299.25
332	25.7	4.29	298.85
333	25.9	4.3225	299.05
334	25.5	4.355	298.65
335	25.5	4.3875	298.65
336	25.1	4.42	298.25
337	25.1	4.4525	298.25
338	24.9	4.485	298.05
339	25	4.5175	298.15
340	24.7	4.55	297.85
341	24.7	4.5825	297.85
342	24.8	4.615	297.95
343	24.7	4.6475	297.85
344	24.7	4.68	297.85
345	25	4.7125	298.15
346	24.8	4.745	297.95
347	24.5	4.7775	297.65
348	24.7	4.81	297.85
349	24.9	4.8425	298.05
350	24.5	4.875	297.65
351	24.5	4.9075	297.65
352	24.3	4.94	297.45
353	24	4.9725	297.15
354	24.1	5.005	297.25
355	23.6	5.0375	296.75
356	23.6	5.07	296.75
357	23.5	5.1025	296.65
358	23.6	5.135	296.75
359	23.7	5.1675	296.85
360	23.8	5.2	296.95
361	23.7	5.2325	296.85
362	23.7	5.265	296.85
363	23.7	5.2975	296.85
364	23.5	5.33	296.65
365	23.4	5.3625	296.55
366	23.3	5.395	296.45
367	23.1	5.4275	296.25
368	23.1	5.46	296.25
369	22.7	5.4925	295.85
370	22.5	5.525	295.65
371	22.2	5.5575	295.35
372	22.3	5.59	295.45
373	22.5	5.6225	295.65
374	22.5	5.655	295.65
375	22.3	5.6875	295.45
376	22.3	5.72	295.45
377	21.8	5.7525	294.95
378	21.9	5.785	295.05
379	22.1	5.8175	295.25
380	21.9	5.85	295.05
381	22.1	5.8825	295.25
382	22.2	5.915	295.35
383	22	5.9475	295.15
384	22.1	5.98	295.25
385	21.9	6.0125	295.05
386	21.8	6.045	294.95
387	21.7	6.0775	294.85
388	21.1	6.11	294.25
389	21	6.1425	294.15
390	20.8	6.175	293.95
391	20.7	6.2075	293.85
392	20.5	6.24	293.65
393	20.5	6.2725	293.65
394	20	6.305	293.15
395	19.7	6.3375	292.85
396	19.1	6.37	292.25
397	18.8	6.4025	291.95
398	18.6	6.435	291.75
399	18.2	6.4675	291.35
400	18.2	6.5	291.35
