# Supplementary material for: Twisted moiré conductive thermal metasurface
Source: Nat Commun. 2024 Mar 9;15:2169. doi: 10.1038/s41467-024-46247-2 (PMC10924968; doi:10.1038/s41467-024-46247-2)
Supplement: Supplementary file 3 — Source Data [file 41467_2024_46247_MOESM3_ESM.zip › Experimental data/5.6-1.csv]

Index	Li1(��)	#VALUE!	#VALUE!
0	47.1	-6.5	320.25
1	47.1	-6.4675	320.25
2	47.4	-6.435	320.55
3	48	-6.4025	321.15
4	48.6	-6.37	321.75
5	49.2	-6.3375	322.35
6	49.3	-6.305	322.45
7	49.2	-6.2725	322.35
8	49.5	-6.24	322.65
9	49.4	-6.2075	322.55
10	49.2	-6.175	322.35
11	49	-6.1425	322.15
12	48.9	-6.11	322.05
13	48	-6.0775	321.15
14	47	-6.045	320.15
15	46.1	-6.0125	319.25
16	46	-5.98	319.15
17	46	-5.9475	319.15
18	45.9	-5.915	319.05
19	45.9	-5.8825	319.05
20	45.7	-5.85	318.85
21	45.8	-5.8175	318.95
22	45.6	-5.785	318.75
23	45.3	-5.7525	318.45
24	45.1	-5.72	318.25
25	44.7	-5.6875	317.85
26	44.1	-5.655	317.25
27	43.4	-5.6225	316.55
28	43	-5.59	316.15
29	43.4	-5.5575	316.55
30	44.2	-5.525	317.35
31	44.4	-5.4925	317.55
32	44.7	-5.46	317.85
33	44.7	-5.4275	317.85
34	44.8	-5.395	317.95
35	44.2	-5.3625	317.35
36	44.4	-5.33	317.55
37	44.1	-5.2975	317.25
38	43.8	-5.265	316.95
39	43.5	-5.2325	316.65
40	42.6	-5.2	315.75
41	41.7	-5.1675	314.85
42	40.5	-5.135	313.65
43	39.9	-5.1025	313.05
44	40.8	-5.07	313.95
45	42.1	-5.0375	315.25
46	43	-5.005	316.15
47	43.3	-4.9725	316.45
48	43.5	-4.94	316.65
49	43.4	-4.9075	316.55
50	43.3	-4.875	316.45
51	42.9	-4.8425	316.05
52	42.5	-4.81	315.65
53	42.1	-4.7775	315.25
54	41.9	-4.745	315.05
55	41.5	-4.7125	314.65
56	40.8	-4.68	313.95
57	39.6	-4.6475	312.75
58	38.9	-4.615	312.05
59	39.2	-4.5825	312.35
60	40.6	-4.55	313.75
61	41.7	-4.5175	314.85
62	42.1	-4.485	315.25
63	42	-4.4525	315.15
64	42.1	-4.42	315.25
65	42	-4.3875	315.15
66	42.1	-4.355	315.25
67	42.1	-4.3225	315.25
68	42.1	-4.29	315.25
69	42	-4.2575	315.15
70	42.1	-4.225	315.25
71	42.2	-4.1925	315.35
72	42.1	-4.16	315.25
73	41.8	-4.1275	314.95
74	42.1	-4.095	315.25
75	42	-4.0625	315.15
76	42	-4.03	315.15
77	42	-3.9975	315.15
78	41.9	-3.965	315.05
79	41.9	-3.9325	315.05
80	42	-3.9	315.15
81	41.7	-3.8675	314.85
82	41.6	-3.835	314.75
83	42.1	-3.8025	315.25
84	42	-3.77	315.15
85	42	-3.7375	315.15
86	41.6	-3.705	314.75
87	41.7	-3.6725	314.85
88	42	-3.64	315.15
89	41.7	-3.6075	314.85
90	41.9	-3.575	315.05
91	41.9	-3.5425	315.05
92	41.6	-3.51	314.75
93	41.7	-3.4775	314.85
94	41.6	-3.445	314.75
95	41.6	-3.4125	314.75
96	41.6	-3.38	314.75
97	41.5	-3.3475	314.65
98	41.6	-3.315	314.75
99	41.7	-3.2825	314.85
100	41.6	-3.25	314.75
101	41.7	-3.2175	314.85
102	41.6	-3.185	314.75
103	41.8	-3.1525	314.95
104	41.5	-3.12	314.65
105	41.4	-3.0875	314.55
106	41.4	-3.055	314.55
107	41.3	-3.0225	314.45
108	41.4	-2.99	314.55
109	41	-2.9575	314.15
110	41.1	-2.925	314.25
111	41	-2.8925	314.15
112	40.8	-2.86	313.95
113	40.6	-2.8275	313.75
114	40	-2.795	313.15
115	39.7	-2.7625	312.85
116	39	-2.73	312.15
117	38.8	-2.6975	311.95
118	38.8	-2.665	311.95
119	38.6	-2.6325	311.75
120	38.6	-2.6	311.75
121	39	-2.5675	312.15
122	39.2	-2.535	312.35
123	39.5	-2.5025	312.65
124	39	-2.47	312.15
125	38.8	-2.4375	311.95
126	38.6	-2.405	311.75
127	38.3	-2.3725	311.45
128	37.9	-2.34	311.05
129	37.7	-2.3075	310.85
130	37.4	-2.275	310.55
131	37.6	-2.2425	310.75
132	37.7	-2.21	310.85
133	38.1	-2.1775	311.25
134	38.4	-2.145	311.55
135	38.3	-2.1125	311.45
136	38.5	-2.08	311.65
137	38.3	-2.0475	311.45
138	37.9	-2.015	311.05
139	37.4	-1.9825	310.55
140	37.6	-1.95	310.75
141	37.7	-1.9175	310.85
142	38	-1.885	311.15
143	38.1	-1.8525	311.25
144	37.7	-1.82	310.85
145	37.4	-1.7875	310.55
146	37.4	-1.755	310.55
147	37.3	-1.7225	310.45
148	38.1	-1.69	311.25
149	38	-1.6575	311.15
150	37.7	-1.625	310.85
151	37.5	-1.5925	310.65
152	37	-1.56	310.15
153	36.9	-1.5275	310.05
154	37.7	-1.495	310.85
155	37.3	-1.4625	310.45
156	37.3	-1.43	310.45
157	37.1	-1.3975	310.25
158	36.6	-1.365	309.75
159	36.7	-1.3325	309.85
160	36.8	-1.3	309.95
161	36.9	-1.2675	310.05
162	37.1	-1.235	310.25
163	36.6	-1.2025	309.75
164	36.2	-1.17	309.35
165	36.4	-1.1375	309.55
166	36.3	-1.105	309.45
167	36.3	-1.0725	309.45
168	36.3	-1.04	309.45
169	36.3	-1.0075	309.45
170	35.8	-0.975	308.95
171	35.8	-0.9425	308.95
172	35.7	-0.91	308.85
173	35.8	-0.8775	308.95
174	35.7	-0.845	308.85
175	35.8	-0.8125	308.95
176	35.4	-0.78	308.55
177	35.5	-0.7475	308.65
178	35.1	-0.715	308.25
179	35.5	-0.6825	308.65
180	35.2	-0.65	308.35
181	35.2	-0.6175	308.35
182	34.9	-0.585	308.05
183	34.7	-0.5525	307.85
184	34.6	-0.52	307.75
185	34.8	-0.4875	307.95
186	34.6	-0.455	307.75
187	34.4	-0.4225	307.55
188	34.4	-0.39	307.55
189	34.3	-0.3575	307.45
190	34.2	-0.325	307.35
191	34.2	-0.2925	307.35
192	34	-0.26	307.15
193	34.2	-0.2275	307.35
194	34	-0.195	307.15
195	33.6	-0.1625	306.75
196	33.7	-0.13	306.85
197	33.4	-0.0975	306.55
198	33.7	-0.065	306.85
199	33.5	-0.0325	306.65
200	33.3	0	306.45
201	33.4	0.0325	306.55
202	32.8	0.065	305.95
203	33	0.0975	306.15
204	33	0.13	306.15
205	33	0.1625	306.15
206	32.7	0.195	305.85
207	32.7	0.2275	305.85
208	32.8	0.26	305.95
209	32.4	0.2925	305.55
210	32.5	0.325	305.65
211	32.4	0.3575	305.55
212	32.5	0.39	305.65
213	32.3	0.4225	305.45
214	32.2	0.455	305.35
215	31.8	0.4875	304.95
216	32.1	0.52	305.25
217	31.9	0.5525	305.05
218	31.8	0.585	304.95
219	31.7	0.6175	304.85
220	31.7	0.65	304.85
221	31.7	0.6825	304.85
222	31.5	0.715	304.65
223	31.3	0.7475	304.45
224	31.3	0.78	304.45
225	31.2	0.8125	304.35
226	31.2	0.845	304.35
227	31.2	0.8775	304.35
228	31	0.91	304.15
229	31	0.9425	304.15
230	30.8	0.975	303.95
231	30.8	1.0075	303.95
232	31	1.04	304.15
233	30.7	1.0725	303.85
234	30.6	1.105	303.75
235	30.3	1.1375	303.45
236	30.4	1.17	303.55
237	30.2	1.2025	303.35
238	30.3	1.235	303.45
239	30.4	1.2675	303.55
240	30.3	1.3	303.45
241	30.1	1.3325	303.25
242	30	1.365	303.15
243	29.6	1.3975	302.75
244	30	1.43	303.15
245	29.9	1.4625	303.05
246	29.9	1.495	303.05
247	29.7	1.5275	302.85
248	29.4	1.56	302.55
249	29.5	1.5925	302.65
250	29.8	1.625	302.95
251	29.6	1.6575	302.75
252	29.8	1.69	302.95
253	29.6	1.7225	302.75
254	29.2	1.755	302.35
255	29.3	1.7875	302.45
256	29.4	1.82	302.55
257	29.3	1.8525	302.45
258	29.6	1.885	302.75
259	29.6	1.9175	302.75
260	29	1.95	302.15
261	28.8	1.9825	301.95
262	28.7	2.015	301.85
263	28.5	2.0475	301.65
264	28.3	2.08	301.45
265	28.6	2.1125	301.75
266	28.2	2.145	301.35
267	28.6	2.1775	301.75
268	28.6	2.21	301.75
269	28.7	2.2425	301.85
270	28.7	2.275	301.85
271	28.5	2.3075	301.65
272	28.3	2.34	301.45
273	28.2	2.3725	301.35
274	28	2.405	301.15
275	27.7	2.4375	300.85
276	27.7	2.47	300.85
277	27.6	2.5025	300.75
278	27.4	2.535	300.55
279	27.4	2.5675	300.55
280	27.5	2.6	300.65
281	27.4	2.6325	300.55
282	27.3	2.665	300.45
283	27.7	2.6975	300.85
284	27.3	2.73	300.45
285	27.4	2.7625	300.55
286	26.7	2.795	299.85
287	26.3	2.8275	299.45
288	26.3	2.86	299.45
289	26.1	2.8925	299.25
290	26.2	2.925	299.35
291	26.1	2.9575	299.25
292	26	2.99	299.15
293	26	3.0225	299.15
294	26.4	3.055	299.55
295	26.1	3.0875	299.25
296	26.5	3.12	299.65
297	26.4	3.1525	299.55
298	26.3	3.185	299.45
299	26.1	3.2175	299.25
300	25.9	3.25	299.05
301	26	3.2825	299.15
302	25.7	3.315	298.85
303	25.8	3.3475	298.95
304	25.8	3.38	298.95
305	25.8	3.4125	298.95
306	25.9	3.445	299.05
307	25.7	3.4775	298.85
308	25.7	3.51	298.85
309	25.7	3.5425	298.85
310	25.7	3.575	298.85
311	25.5	3.6075	298.65
312	25.5	3.64	298.65
313	25.6	3.6725	298.75
314	25.6	3.705	298.75
315	25.6	3.7375	298.75
316	25.6	3.77	298.75
317	25.5	3.8025	298.65
318	25.8	3.835	298.95
319	25.4	3.8675	298.55
320	25.7	3.9	298.85
321	25.8	3.9325	298.95
322	25.6	3.965	298.75
323	25.4	3.9975	298.55
324	25.6	4.03	298.75
325	25.5	4.0625	298.65
326	25.5	4.095	298.65
327	25.6	4.1275	298.75
328	25.5	4.16	298.65
329	25.4	4.1925	298.55
330	25.5	4.225	298.65
331	25.6	4.2575	298.75
332	25.4	4.29	298.55
333	25.6	4.3225	298.75
334	25.6	4.355	298.75
335	25.5	4.3875	298.65
336	25.4	4.42	298.55
337	25.6	4.4525	298.75
338	26.4	4.485	299.55
339	27.3	4.5175	300.45
340	27.8	4.55	300.95
341	27.6	4.5825	300.75
342	27.7	4.615	300.85
343	27.5	4.6475	300.65
344	27.5	4.68	300.65
345	26.7	4.7125	299.85
346	25.9	4.745	299.05
347	25.4	4.7775	298.55
348	24.7	4.81	297.85
349	24.7	4.8425	297.85
350	24.5	4.875	297.65
351	24.7	4.9075	297.85
352	25	4.94	298.15
353	25.4	4.9725	298.55
354	26	5.005	299.15
355	27	5.0375	300.15
356	27.2	5.07	300.35
357	27	5.1025	300.15
358	26.8	5.135	299.95
359	26.7	5.1675	299.85
360	25.9	5.2	299.05
361	25.2	5.2325	298.35
362	24.4	5.265	297.55
363	24.1	5.2975	297.25
364	23.7	5.33	296.85
365	23.6	5.3625	296.75
366	23.2	5.395	296.35
367	23.6	5.4275	296.75
368	23.6	5.46	296.75
369	24.1	5.4925	297.25
370	25.1	5.525	298.25
371	25.4	5.5575	298.55
372	26.2	5.59	299.35
373	25.8	5.6225	298.95
374	25.9	5.655	299.05
375	24.9	5.6875	298.05
376	24	5.72	297.15
377	23.4	5.7525	296.55
378	22.7	5.785	295.85
379	22.1	5.8175	295.25
380	22.2	5.85	295.35
381	21.9	5.8825	295.05
382	21.5	5.915	294.65
383	21.6	5.9475	294.75
384	21.3	5.98	294.45
385	20.8	6.0125	293.95
386	19.9	6.045	293.05
387	19.3	6.0775	292.45
388	18.8	6.11	291.95
389	18.5	6.1425	291.65
390	18.2	6.175	291.35
391	18.2	6.2075	291.35
392	18.3	6.24	291.45
393	18	6.2725	291.15
394	18.2	6.305	291.35
395	18.2	6.3375	291.35
396	18.2	6.37	291.35
397	18.6	6.4025	291.75
398	18.7	6.435	291.85
399	18.9	6.4675	292.05
400	18.3	6.5	291.45
